# Supplementary material for: Exploring cultural determinants to be integrated into preterm infant care in the neonatal intensive care unit: an integrative literature review
Source: BMC Pregnancy Childbirth. 2023 Jan 9;23:15. doi: 10.1186/s12884-022-05321-7 (PMC9830862; doi:10.1186/s12884-022-05321-7)
Supplement: Supplementary file 4 — Additional file 4:Supplementary Table 4 a and b. Data matrix with themes [file 12884_2022_5321_MOESM4_ESM.xlsx]

## Sheet: Table 4a_Data matrix
Supplementary Table 4a: Data Matrix
SYNTHESIS MATRIX
SUB THEMES/ IDEAS		Infant massage	Family involvement	Religious observances	Senior family members influences	Infant bathing	Symbols of fortune	Concurrent use of traditional and western medical care	Infant naming	Religiously influenced feeding practices	Infant cultural positioning/handling
Abdallah et al.	2020	Cultural and integenerational practice, hold physiotherapy benefits	Parents advise on massage
Abdel-Razeq & Al-Gamal	2021		Family decide on the matters related to death of the infant	Relative delivers bad news with spritual content introductory speech
Adama et al.	2021				Elderly woman taking care of preterm infant	With herbal concotion to stimulate weight gain	Ankle and wrist braces to protect infant from evil spirits
Brooks et al.	2016		Multi-generational care					Balancing traditional and non-traditional medicine depending on the nature of the disease
Candelaria et al.	2019			Names are given according to religion					Critically ill infant are not named (perceived negatively)	No Jew infant may be wet nursed by a non-Jew mother. Milk-kinship siblings marriage prohibited
Cartagena et al.	2021		Family engagement
Cleveland & Horner	2012		Promote family centered care	Mothers prayed for their infants			Leaving personal items with the infant as a way of comforting the infant		Naming and calling infant by name makes meaningful connection
Gill et al	2020				Elderly have influence on care of infant and KMC	In Ghana- infant is bathed immediately after birth					In some culture- carrying the infant on the chest is not acceptable (KMC)
Haydeh et al	2012		Family is involved- however the mock the preterm infant
Kim, J	2016	Yakson- healing and thearpeutic hand
Mukunye et al	2018				Influence/ taking charge of care by elders (primarily grandmothers and female elders).	Bathing the newborn with herbal medicine.		Combining western medicine (chlorhexidine use) with herbal medicine.
Ngozi et al.	2020										Child handling cultural practices/exercises demonstrated to expedite and have positive outcome/influence on neuromotor development.
Nitin et al	2013	Oil massage was done using coconut oil				Giving a bath to infants on the delivery day, some after two days but within seven days while others after seven days.
Peng et al	2012		Family prayed for the dying infant	Family prayed for the dying infant			Family hung the good luck charm in the incubator
Johnson Rolfes et al	2021	Chinese traditional massage/accupuncture helpful
Saparat et al	2017			Prayed for the child to their spiritual anchor
Thorley	2014									In Islam religion, if milk donor is known to the mother, milk kinship is allowed, but the marriage of children who fed milk from the same mother is prohibited.
Upadhyay et al	2012							Cultural beliefs/remedies was not a deterrent to seek care outside home, in case of neonatal illness
Wiebe & Young	2011		Female family members assisting in caring for the infant	Integration of spirituality into the care of infants	Grandmothers and aunts singing traditional songs to the infant

## Sheet: Table 4b_Data matrix_themes
Supplementary Table 4b: Data matrix with themes
SYNTHESIS MATRIX
MAIN THEMES		SPIRITUAL CARE PRACTICES				INTRAGENERATIONAL INFANT REARING PRACTICES		INFANT CULTURAL PHYSICAL CARE			INTERTWINING TREATMENT PRACTICES
SUB THEMES/ IDEAS		Infant religious feeding practices	Religious observances	Infant naming	Symbols of fortune	Senior family members influences	Family involvement	Infant cultural bathing	Infant massage	Infant cultural positioning/handling	Concurrent use of traditional and western medical care
Abdallah et al.	2020						Parents advise on massage		Cultural and integenerational practice, hold physiotherapy benefits
Abdel-Razeq & Al-Gamal	2021		Relative delivers bad news with spritual content introductory speech				Family decide on the matters related to death of the infant
Adama et al.	2021				Ankle and wrist braces to protect infant from evil spirits	Elderly woman taking care of preterm infant		With herbal concotion to stimulate weight gain
Brooks et al.	2016						Multi-generational care				Balancing traditional and non-traditional medicine depending on the nature of the disease
Candelaria et al.	2019	No Jew infant may be wet nursed by a non-Jew mother. Milk-kinship siblings marriage prohibited	Names are given according to religion	Critically ill infant are not named (perceived negatively)
Cartagena et al.	2021						Family engagement
Cleveland & Horner	2012		Mothers prayed for their infants	Naming and calling infant by name makes meaningful connection	Leaving personal items with the infant as a way of comforting the infant		Promote family centered care
Gill et al	2020					Elderly have influence on care of infant and KMC		In Ghana- infant is bathed immediately after birth		In some culture- carrying the infant on the chest is not acceptable (KMC)
Haydeh et al	2012						Family is involved- however the mock the preterm infant
Kim, J	2016								Yakson- healing and thearpeutic hand
Mukunye et al	2018					Influence/ taking charge of care by elders (primarily grandmothers and female elders).		Bathing the newborn with herbal medicine.			Combining western medicine (chlorhexidine use) with herbal medicine.
Ngozi et al.	2020									Child handling cultural practices/exercises demonstrated to expedite and have positive outcome/influence on neuromotor development.
Nitin et al	2013							Giving a bath to infants on the delivery day, some after two days but within seven days while others after seven days.	Oil massage was done using coconut oil
Peng et al	2012		Family prayed for the dying infant		Family hung the good luck charm in the incubator		Family prayed for the dying infant
Johnson Rolfes et al	2021								Chinese traditional massage/accupuncture helpful
Saparat et al	2017		Prayed for the child to their spiritual anchor
Thorley	2014	In Islam religion, if milk donor is known to the mother, milk kinship is allowed, but the marriage of children who fed milk from the same mother is prohibited.
Upadhyay et al	2012										Cultural beliefs/remedies was not a deterrent to seek care outside home, in case of neonatal illness
Wiebe & Young	2011		Integration of spirituality into the care of infants			Grandmothers and aunts singing traditional songs to the infant	Female family members assisting in caring for the infant
